# Supplementary material for: Retrospective analysis of somatic mutations and clonal hematopoiesis in astronauts
Source: Commun Biol. 2022 Aug 17;5:828. doi: 10.1038/s42003-022-03777-z (PMC9385668; doi:10.1038/s42003-022-03777-z)
Supplement: Supplementary file 3 — Supplementary Data 1 [file 42003_2022_3777_MOESM3_ESM.xlsx]

## Sheet: Sheet1
Sample	Symbol	Chromsome	Position	Variant Classification	Ref. Allele	Alt. Allele	Reference Seq.	DNA Change	Protein Change	Ref. Reads	Alt.Reads	VAF (%)	COSMICID	COSMIC Entries	AF Outlier P Value
C68	ASXL1	20	31024254	missense_variant	C	T	NM_015338.5	c.3739C>T	p.Arg1247Cys	5960	12	0.002	COSM1025735	1	0.00682393
C68	DNMT3A	2	25467436	missense_variant	A	G	NM_022552.4	c.1640T>C	p.Leu547Pro	6583	14	0.0021	COSM1583072	1	0.00686348
C68	ETV6	12	11905391	missense_variant	G	A	NM_001987.4	c.41G>A	p.Arg14Gln	4287	7	0.0016	COSM935700	5	0.0062719
C68	FLT3	13	28592645	stop_gained	G	A	NM_004119.2	c.2500C>T	p.Arg834Ter	9886	13	0.0013	COSM1493117	1	0.00131388
C68	IDH2	15	90631934	missense_variant	C	T	NM_002168.3	c.419G>A	p.Arg140Gln	6652	12	0.0018	COSM41590	836	0.00354188
C68	KIT	4	55561861	missense_variant	C	T	NM_000222.2	c.251C>T	p.Thr84Met	6887	9	0.0013	COSM3380948	7	0.0057848
C68	PHF6	X	133547693	splice_region_variant&intron_variant	T	A	NM_032335.3	c.588+14dup		4083	39	0.0095	COSM1724606	4	0.000994549
C68	PTPN11	12	112891121	missense_variant	G	A	NM_002834.4	c.455G>A	p.Arg152His	7296	9	0.0012	COSM22468	2	0.00139721
C68	PTPN11	12	112926959	missense_variant	C	T	NM_002834.4	c.1579C>T	p.Arg527Cys	4760	5	0.001	COSM935284	2	0.00859815
C68	TET2	4	106157845	stop_gained	C	T	NM_017628.4	c.2746C>T	p.Gln916Ter	7705	10	0.0013	COSM43417	32	0.000127457
C68	TP53	17	7579394	missense_variant	G	A	NM_000546.5	c.293C>T	p.Pro98Leu	4271	5	0.0012	COSM44681	7	0.00298124
C68	TP53	17	7578394	missense_variant	T	C	NM_000546.5	c.536A>G	p.His179Arg	4699	12	0.0025	COSM3396280	288	0.00337858
C70	DNMT3A	2	25470560	stop_gained	C	T	NM_022552.4	c.914G>A	p.Trp305Ter	6589	9	0.0014	COSM1169636	6	0.000111952
C70	IDH1	2	209116217	missense_variant	C	T	NM_005896.3	c.59G>A	p.Arg20Gln	7533	11	0.0015	COSM1581044	3	0.00736447
C70	SETBP1	18	42532057	missense_variant	C	T	NM_015559.2	c.2752C>T	p.Arg918Trp	7073	11	0.0016	COSM4072244	2	0.00447882
C26	TP53	17	7578211	missense_variant	C	T	NM_000546.5	c.638G>A	p.Arg213Gln	3799	7	0.0018	COSM131469	88	0.00841472
C63	BCOR	X	39921444	missense_variant	T	C	NM_017745.5	c.4274A>G	p.Asn1425Ser	4203	8	0.0019	COSM1651089	82	0.0066448
C63	KIT	4	55561755	missense_variant	C	T	NM_000222.2	c.145C>T	p.Arg49Cys	4117	6	0.0015	COSM1212554	5	0.00457365
C63	SETBP1	18	42532045	missense_variant	C	T	NM_015559.2	c.2740C>T	p.Arg914Trp	4153	7	0.0017	COSM1388716	3	0.00134294
C12	JAK2	9	5073770	missense_variant	G	T	NM_004972.3	c.1849G>T	p.Val617Phe	7016	58	0.0082	COSM12600	42773	1.11022e-16
C12	RUNX1	21	36164685	missense_variant	T	C	NM_001754.4	c.1190A>G	p.Gln397Arg	6686	13	0.0019	COSM26028	6	0.00533932
C8	CBL	11	119149352	missense_variant	A	G	NM_005188.3	c.1360A>G	p.Asn454Asp	5018	9	0.0018	COSM34082	1	0.0059347
C54	DNMT3A	2	25463308	missense_variant	G	A	NM_022552.4	c.2185C>T	p.Arg729Trp	4180	23	0.0055	COSM249142	16	1.88738e-15
C17	DNMT3A	2	25463182	stop_gained	G	A	NM_022552.4	c.2311C>T	p.Arg771Ter	5223	17	0.0032	COSM231563	17	5.15396e-08
C99	TP53	17	7577538	missense_variant	C	T	NM_000546.5	c.743G>A	p.Arg248Gln	2964	8	0.0027	COSM99602	1347	0.000135903
C7	BCOR	X	39921468	missense_variant	G	A	NM_017745.5	c.4250C>T	p.Pro1417Leu	2294	5	0.0022	COSM1121137	2	0.00764428
C21	ABL1	9	133755916	missense_variant	G	A	NM_005157.5	c.1543G>A	p.Val515Ile	7404	10	0.0013	COSM3904800	1	0.00445466
C21	CBL	11	119149011	splice_region_variant&intron_variant	C	T	NM_005188.3	c.1227+4C>T		7070	8	0.0011	COSM34064	3	3.54668e-05
C21	DNMT3A	2	25463561	frameshift_variant	G	C	NM_022552.4	c.2120del	p.Gly707AlafsTer72	9149	12	0.0013	COSM133715	1	0.00158809
C21	DNMT3A	2	25466800	missense_variant	G	A	NM_022552.4	c.1903C>T	p.Arg635Trp	9231	11	0.0012	COSM1407108	27	0.00201089
C21	IDH1	2	209116260	missense_variant	T	C	NM_005896.3	c.16A>G	p.Ser6Gly	4076	9	0.0022	COSM1581045	1	0.00789897
C53	TP53	17	7577069	missense_variant	C	T	NM_000546.5	c.869G>A	p.Arg290His	4171	6	0.0014	COSM44017	29	0.00669906
C37	TP53	17	7576896	missense_variant	T	C	NM_000546.5	c.950A>G	p.Gln317Arg	4965	12	0.0024	COSM46278	4	0.00104998
C96	TP53	17	7578374	missense_variant	C	T	NM_000546.5	c.556G>A	p.Asp186Asn	3977	8	0.002	COSM116606	8	0.00230923
