# Supplementary material for: Retrospective analysis of somatic mutations and clonal hematopoiesis in astronauts
Source: Commun Biol. 2022 Aug 17;5:828. doi: 10.1038/s42003-022-03777-z (PMC9385668; doi:10.1038/s42003-022-03777-z)
Supplement: Supplementary file 4 — Supplementary Data 2 [file 42003_2022_3777_MOESM4_ESM.xlsx]

## Sheet: Statistics
Sample no	Type	Parameters	Parameters	Number				Description each category
C26	Molecular Barcode Statistics	Total Fragments	NA	16580569					Category	Description
		Fragments with Complete Adapter	NA	15804233				Molecular Barcode Statistics	Total Fragments	Total number of read (pairs) that were present in the original FASTQ file
		Number of Reads After Trimming Adapters	NA	14177100					Fragments with Complete Adapter	The number of read (pairs) that contain the Common Region (allowing for 1 mismatch), indicating the random Molecular Barcode is present
	Read Statistics	All Fragments	Total Fragments (# / %)	14,177,100 / 100.0				Read Statistics	All Fragments	Indicates the type of fragment (read-pairs) the QC metrics are reported for. Indicates the non-deduplicated raw read(s) or read pairs
			Mapped (# / %)	14,176,156 / 100.0					Total Fragments (# / %)	Total number and percentage of fragments (read pairs) that pass the initial quality filter, before (All Fragments) and after (Unique Fragments) deduplication
			Pass Alignment Filter (%)	100					Mapped (# / %)	Total number and percentage of fragments (read pairs) that map to the genome
			On Target (%)	97.9					Pass Alignment Filter (%)	Percentage of fragments (read-pairs) that pass the Alignment Score filter, compared to the total number of fragments that map
		Unique Fragments	Total Fragments (# / %)	2,279,070 / 16.1					On Target (%)	Percentage of fragments (read-pairs) that overlap with at least one base pair with the target area (GSP2), compared to the total number of fragments that pass the mapping filter
			Mapped (# / %)	2,278,738 / 100.0					Unique Fragments	Indicates the de-duplicated reads, based on the molecular barcode
			Pass Alignment Filter (%)	100					Total Fragments (# / %)	Total number and percentage of fragments (read pairs) that pass the initial quality filter, before (All Fragments) and after (Unique Fragments) deduplication
			On Target (%)	89.6					Mapped (# / %)	Total number and percentage of fragments (read pairs) that map to the genome
	DNA/RNA Statistics	All Fragments	DNA Reads (# / %)	13,873,811 / 100.0					Pass Alignment Filter (%)	Percentage of fragments (read-pairs) that pass the Alignment Score filter, compared to the total number of fragments that map
			RNA Reads (# / %)	0 / 0.0					On Target (%)	Percentage of fragments (read-pairs) that overlap with at least one base pair with the target area (GSP2), compared to the total number of fragments that pass the mapping filter
			Ambiguous Reads (# / %)	0 / 0.0				DNA/RNA Statistics	All Fragments	Indicates the type of fragment (read-pairs) the QC metrics are reported for. 'All Fragments' indicates the non-deduplicated raw read(s) or read pairs
		Molecular Bins	DNA Reads (# / %)	2,040,612 / 100.0					DNA Reads (# / %)	Total and percentage of reads that likely come from a DNA source; reads that at least partially map to introns.
			RNA Reads (# / %)	0 / 0.0					RNA Reads (# / %)	Total and percentage of reads that likely come from an RNA source; reads that span exon-exon splice junctions.
			Ambiguous Reads (# / %)	0 / 0.0					Ambiguous Reads (# / %)	Total and percentage of reads that map completely within a single exon, and thus are ambiguous as to their source
		Average Molecular Bins per GSP2	DNA Reads (# / %)	2,728.09					Molecular Bins	Unique fragments/molecules from the original sample, as determined by use of molecular barcodes (MBCs) and deduplication. Molecular bins are defined as reads having the same random molecular barcode in the ligated adapter. This also requires the reads to have all the same start sites. The same MBC sequence could be seen in different start site locations.
			RNA Reads (# / %)	0					Average Molecular Bins per GSP2	The total number of molecular bins divided by the total number of target GSP2
			Ambiguous Reads (# / %)	0					Unique Start Sites	Subset of Unique Fragments, and represents the total number of unique fragment lengths extracted from your sample (since each fragment is anchored by a GSP2 on one side, length can only be affected by the random start site on the opposite end of the fragment). Unique start sites can manifest as multiple physical molecules, which is why there are typically more Unique Fragments than Unique Start S…
		Unique Start Sites	DNA Reads (# / %)	251,459 / 100.0					Average Unique Start Sites per GSP2	The total number of reads with a unique start site divided
			RNA Reads (# / %)	0 / 0.0
			Ambiguous Reads (# / %)	0 / 0.0
		Average Unique Start Sites per GSP2	DNA Reads (# / %)	547.07
			RNA Reads (# / %)	0
			Ambiguous Reads (# / %)	0
		Average Unique Start Sites per GSP2 Control	DNA Reads (# / %)	0
			RNA Reads (# / %)	0
			Ambiguous Reads (# / %)	0
C63	Molecular Barcode Statistics	Total Fragments	NA	11609481
		Fragments with Complete Adapter	NA	11182489
		Number of Reads After Trimming Adapters	NA	10427463
	Read Statistics	All Fragments	Total Fragments (# / %)	10,427,463 / 100.0
			Mapped (# / %)	10,426,936 / 100.0
			Pass Alignment Filter (%)	100
			On Target (%) (Percentage of fragments (read-pairs) that overlap with at least one base pair with the target area (GSP2), compared to the total number of fragments that pass the mapping filter)	97.2
		Unique Fragments	Total Fragments (# / %)(Total number and percentage of fragments (read pairs) that pass the initial quality filter, before (All Fragments) and after (Unique Fragments) deduplication)	2,574,407 / 24.7
			Mapped (# / %) (Total number and percentage of fragments (read pairs) that map to the genome)	2,574,100 / 100.0
			Pass Alignment Filter (%) (Percentage of fragments (read-pairs) that pass the Alignment Score filter, compared to the total number of fragments that map. Alignment Score setting used can be found on the Job Settings page)	100
			On Target (%) (Percentage of fragments (read-pairs) that overlap with at least one base pair with the target area (GSP2), compared to the total number of fragments that pass the mapping filter)	90.5
	DNA/RNA Statistics	All Fragments	DNA Reads (# / %)	10,136,161 / 100.0
			RNA Reads (# / %)	0 / 0.0
			Ambiguous Reads (# / %)	0 / 0.0
		Molecular Bins	DNA Reads (# / %)	2,330,268 / 100.0
			RNA Reads (# / %)	0 / 0.0
			Ambiguous Reads (# / %)	0 / 0.0
		Average Molecular Bins per GSP2	DNA Reads (# / %)	3115.33
			RNA Reads (# / %)	0
			Ambiguous Reads (# / %)	0
		Unique Start Sites	DNA Reads (# / %)	265,018 / 100.0
			RNA Reads (# / %)	0 / 0.0
			Ambiguous Reads (# / %)	0 / 0.0
		Average Unique Start Sites per GSP2	DNA Reads (# / %)	572.89
			RNA Reads (# / %)	0
			Ambiguous Reads (# / %)	0
		Average Unique Start Sites per GSP2 Control	DNA Reads (# / %)	0
			RNA Reads (# / %)	0
			Ambiguous Reads (# / %)	0
C1	Molecular Barcode Statistics	Total Fragments (Total number of read (pairs) that were present in the original FASTQ file)	NA	16300337
		Fragments with Complete Adapter (The number of read (pairs) that contain the Common Region (allowing for 1 mismatch), indicating the random Molecular Barcode is present)	NA	15699626
		Number of Reads After Trimming Adapters (Number of sequences that remained after the short reads were removed)	NA	13998680
	Read Statistics	All Fragments (Indicates the type of fragment (read-pairs) the QC metrics are reported for. Indicates the non-deduplicated raw read(s) or read pairs)	Total Fragments (# / %)(Total number and percentage of fragments (read pairs) that pass the initial quality filter, before (All Fragments) and after (Unique Fragments) deduplication)	13,998,680 / 100.0
			Mapped (# / %) (Total number and percentage of fragments (read pairs) that map to the genome)	13,998,176 / 100.0
			Pass Alignment Filter (%) (Percentage of fragments (read-pairs) that pass the Alignment Score filter, compared to the total number of fragments that map. Alignment Score setting used can be found on the Job Settings page)	100
			On Target (%) (Percentage of fragments (read-pairs) that overlap with at least one base pair with the target area (GSP2), compared to the total number of fragments that pass the mapping filter)	97.7
		Unique Fragments ( (indicates the de-duplicated reads, based on the molecular barcode)	Total Fragments (# / %)(Total number and percentage of fragments (read pairs) that pass the initial quality filter, before (All Fragments) and after (Unique Fragments) deduplication)	3,288,901 / 23.5
			Mapped (# / %) (Total number and percentage of fragments (read pairs) that map to the genome)	3,288,593 / 100.0
			Pass Alignment Filter (%) (Percentage of fragments (read-pairs) that pass the Alignment Score filter, compared to the total number of fragments that map. Alignment Score setting used can be found on the Job Settings page)	100
			On Target (%) (Percentage of fragments (read-pairs) that overlap with at least one base pair with the target area (GSP2), compared to the total number of fragments that pass the mapping filter)	92
	DNA/RNA Statistics	All Fragments	DNA Reads (# / %)	13,681,323 / 100.0
			RNA Reads (# / %)	0 / 0.0
			Ambiguous Reads (# / %)	0 / 0.0
		Molecular Bins	DNA Reads (# / %)	3,025,949 / 100.0
			RNA Reads (# / %)	0 / 0.0
			Ambiguous Reads (# / %)	0 / 0.0
		Average Molecular Bins per GSP2	DNA Reads (# / %)	4,045.39
			RNA Reads (# / %)	0
			Ambiguous Reads (# / %)	0
		Unique Start Sites	DNA Reads (# / %)	270,778 / 100.0
			RNA Reads (# / %)	0 / 0.0
			Ambiguous Reads (# / %)	0 / 0.0
		Average Unique Start Sites per GSP2	DNA Reads (# / %)	594.80
			RNA Reads (# / %)	0
			Ambiguous Reads (# / %)	0
		Average Unique Start Sites per GSP2 Control	DNA Reads (# / %)	0
			RNA Reads (# / %)	0
			Ambiguous Reads (# / %)	0
C8	Molecular Barcode Statistics	Total Fragments (Total number of read (pairs) that were present in the original FASTQ file)	NA	17185676
		Fragments with Complete Adapter (The number of read (pairs) that contain the Common Region (allowing for 1 mismatch), indicating the random Molecular Barcode is present)	NA	16546667
		Number of Reads After Trimming Adapters (Number of sequences that remained after the short reads were removed)	NA	14807386
	Read Statistics	All Fragments (Indicates the type of fragment (read-pairs) the QC metrics are reported for. Indicates the non-deduplicated raw read(s) or read pairs)	Total Fragments (# / %)(Total number and percentage of fragments (read pairs) that pass the initial quality filter, before (All Fragments) and after (Unique Fragments) deduplication)	14,807,386 / 100.0
			Mapped (# / %) (Total number and percentage of fragments (read pairs) that map to the genome)	14,806,280 / 100.0
			Pass Alignment Filter (%) (Percentage of fragments (read-pairs) that pass the Alignment Score filter, compared to the total number of fragments that map. Alignment Score setting used can be found on the Job Settings page)	100
			On Target (%) (Percentage of fragments (read-pairs) that overlap with at least one base pair with the target area (GSP2), compared to the total number of fragments that pass the mapping filter)	97.4
		Unique Fragments ( (indicates the de-duplicated reads, based on the molecular barcode)	Total Fragments (# / %)(Total number and percentage of fragments (read pairs) that pass the initial quality filter, before (All Fragments) and after (Unique Fragments) deduplication)	2,934,218 / 19.8
			Mapped (# / %) (Total number and percentage of fragments (read pairs) that map to the genome)	2,933,688 / 100.0
			Pass Alignment Filter (%) (Percentage of fragments (read-pairs) that pass the Alignment Score filter, compared to the total number of fragments that map. Alignment Score setting used can be found on the Job Settings page)	100
			On Target (%) (Percentage of fragments (read-pairs) that overlap with at least one base pair with the target area (GSP2), compared to the total number of fragments that pass the mapping filter)	89.1
	DNA/RNA Statistics	All Fragments	DNA Reads (# / %)	14,421,009 / 100.0
			RNA Reads (# / %)	0 / 0.0
			Ambiguous Reads (# / %)	0 / 0.0
		Molecular Bins	DNA Reads (# / %)	2,613,976 / 100.0
			RNA Reads (# / %)	0 / 0.0
			Ambiguous Reads (# / %)	0 / 0.0
		Average Molecular Bins per GSP2	DNA Reads (# / %)	3,494.62
			RNA Reads (# / %)	0
			Ambiguous Reads (# / %)	0
		Unique Start Sites	DNA Reads (# / %)	253,858 / 100.0
			RNA Reads (# / %)	0 / 0.0
			Ambiguous Reads (# / %)	0 / 0.0
		Average Unique Start Sites per GSP2	DNA Reads (# / %)	560.31
			RNA Reads (# / %)	0
			Ambiguous Reads (# / %)	0
		Average Unique Start Sites per GSP2 Control	DNA Reads (# / %)	0
			RNA Reads (# / %)	0
			Ambiguous Reads (# / %)	0
C54	Molecular Barcode Statistics	Total Fragments (Total number of read (pairs) that were present in the original FASTQ file)	NA	17664418
		Fragments with Complete Adapter (The number of read (pairs) that contain the Common Region (allowing for 1 mismatch), indicating the random Molecular Barcode is present)	NA	17188342
		Number of Reads After Trimming Adapters (Number of sequences that remained after the short reads were removed)	NA	15447656
	Read Statistics	All Fragments (Indicates the type of fragment (read-pairs) the QC metrics are reported for. Indicates the non-deduplicated raw read(s) or read pairs)	Total Fragments (# / %)(Total number and percentage of fragments (read pairs) that pass the initial quality filter, before (All Fragments) and after (Unique Fragments) deduplication)	15,447,656 / 100.0
			Mapped (# / %) (Total number and percentage of fragments (read pairs) that map to the genome)	15,447,144 / 100.0
			Pass Alignment Filter (%) (Percentage of fragments (read-pairs) that pass the Alignment Score filter, compared to the total number of fragments that map. Alignment Score setting used can be found on the Job Settings page)	100
			On Target (%) (Percentage of fragments (read-pairs) that overlap with at least one base pair with the target area (GSP2), compared to the total number of fragments that pass the mapping filter)	97.8
		Unique Fragments ( (indicates the de-duplicated reads, based on the molecular barcode)	Total Fragments (# / %)(Total number and percentage of fragments (read pairs) that pass the initial quality filter, before (All Fragments) and after (Unique Fragments) deduplication)	2,023,485 / 13.1
			Mapped (# / %) (Total number and percentage of fragments (read pairs) that map to the genome)	2,023,213 / 100.0
			Pass Alignment Filter (%) (Percentage of fragments (read-pairs) that pass the Alignment Score filter, compared to the total number of fragments that map. Alignment Score setting used can be found on the Job Settings page)	100
			On Target (%) (Percentage of fragments (read-pairs) that overlap with at least one base pair with the target area (GSP2), compared to the total number of fragments that pass the mapping filter)	86.5
	DNA/RNA Statistics	All Fragments	DNA Reads (# / %)	15,102,502 / 100.0
			RNA Reads (# / %)	0 / 0.0
			Ambiguous Reads (# / %)	0 / 0.0
		Molecular Bins	DNA Reads (# / %)	1,750,055 / 100.0
			RNA Reads (# / %)	0 / 0.0
			Ambiguous Reads (# / %)	0 / 0.0
		Average Molecular Bins per GSP2	DNA Reads (# / %)	2,339.65
			RNA Reads (# / %)	0
			Ambiguous Reads (# / %)	0
		Unique Start Sites	DNA Reads (# / %)	209,645 / 100.0
			RNA Reads (# / %)	0 / 0.0
			Ambiguous Reads (# / %)	0 / 0.0
		Average Unique Start Sites per GSP2	DNA Reads (# / %)	456.30
			RNA Reads (# / %)	0
			Ambiguous Reads (# / %)	0
		Average Unique Start Sites per GSP2 Control	DNA Reads (# / %)	0
			RNA Reads (# / %)	0
			Ambiguous Reads (# / %)	0
C17	Molecular Barcode Statistics	Total Fragments (Total number of read (pairs) that were present in the original FASTQ file)	NA	16471611
		Fragments with Complete Adapter (The number of read (pairs) that contain the Common Region (allowing for 1 mismatch), indicating the random Molecular Barcode is present)	NA	15983564
		Number of Reads After Trimming Adapters (Number of sequences that remained after the short reads were removed)	NA	14252822
	Read Statistics	All Fragments (Indicates the type of fragment (read-pairs) the QC metrics are reported for. Indicates the non-deduplicated raw read(s) or read pairs)	Total Fragments (# / %)(Total number and percentage of fragments (read pairs) that pass the initial quality filter, before (All Fragments) and after (Unique Fragments) deduplication)	14,252,822 / 100.0
			Mapped (# / %) (Total number and percentage of fragments (read pairs) that map to the genome)	14,252,328 / 100.0
			Pass Alignment Filter (%) (Percentage of fragments (read-pairs) that pass the Alignment Score filter, compared to the total number of fragments that map. Alignment Score setting used can be found on the Job Settings page)	100
			On Target (%) (Percentage of fragments (read-pairs) that overlap with at least one base pair with the target area (GSP2), compared to the total number of fragments that pass the mapping filter)	97.8
		Unique Fragments ( (indicates the de-duplicated reads, based on the molecular barcode)	Total Fragments (# / %)(Total number and percentage of fragments (read pairs) that pass the initial quality filter, before (All Fragments) and after (Unique Fragments) deduplication)	2,436,380 / 17.1
			Mapped (# / %) (Total number and percentage of fragments (read pairs) that map to the genome)	2,436,079 / 100.0
			Pass Alignment Filter (%) (Percentage of fragments (read-pairs) that pass the Alignment Score filter, compared to the total number of fragments that map. Alignment Score setting used can be found on the Job Settings page)	100
			On Target (%) (Percentage of fragments (read-pairs) that overlap with at least one base pair with the target area (GSP2), compared to the total number of fragments that pass the mapping filter)	89.3
	DNA/RNA Statistics	All Fragments	DNA Reads (# / %)	13,933,399 / 100.0
			RNA Reads (# / %)	0 / 0.0
			Ambiguous Reads (# / %)	0 / 0.0
		Molecular Bins	DNA Reads (# / %)	2,174,717 / 100.0
			RNA Reads (# / %)	0 / 0.0
			Ambiguous Reads (# / %)	0 / 0.0
		Average Molecular Bins per GSP2	DNA Reads (# / %)	2,907.38
			RNA Reads (# / %)	0
			Ambiguous Reads (# / %)	0
		Unique Start Sites	DNA Reads (# / %)	249,295 / 100.0
			RNA Reads (# / %)	0 / 0.0
			Ambiguous Reads (# / %)	0 / 0.0
		Average Unique Start Sites per GSP2	DNA Reads (# / %)	551.50
			RNA Reads (# / %)	0
			Ambiguous Reads (# / %)	0
		Average Unique Start Sites per GSP2 Control	DNA Reads (# / %)	0
			RNA Reads (# / %)	0
			Ambiguous Reads (# / %)	0
C99	Molecular Barcode Statistics	Total Fragments	NA	16354688
		Fragments with Complete Adapter	NA	15941788
		Number of Reads After Trimming Adapters	NA	14348670
	Read Statistics	All Fragments	Total Fragments (# / %)	14,348,670 / 100.0
			Mapped (# / %)	14,347,984 / 100.0
			Pass Alignment Filter (%)	100
			On Target (%)	97.8
		Unique Fragments ( (indicates the de-duplicated reads, based on the molecular barcode)	Total Fragments (# / %)	1,742,671 / 12.1
			Mapped (# / %)	1,742,372 / 100.0
			Pass Alignment Filter (%)	100
			On Target (%)	85.7
	DNA/RNA Statistics	All Fragments	DNA Reads (# / %)	14,025,702 / 100.0
			RNA Reads (# / %)	0 / 0.0
			Ambiguous Reads (# / %)	0 / 0.0
		Molecular Bins	DNA Reads (# / %)	1,492,428 / 100.0
			RNA Reads (# / %)	0 / 0.0
			Ambiguous Reads (# / %)	0 / 0.0
		Average Molecular Bins per GSP2	DNA Reads (# / %)	1,995.22
			RNA Reads (# / %)	0
			Ambiguous Reads (# / %)	0
		Unique Start Sites	DNA Reads (# / %)	227,507 / 100.0
			RNA Reads (# / %)	0 / 0.0
			Ambiguous Reads (# / %)	0 / 0.0
		Average Unique Start Sites per GSP2	DNA Reads (# / %)	497.44
			RNA Reads (# / %)	0
			Ambiguous Reads (# / %)	0
		Average Unique Start Sites per GSP2 Control	DNA Reads (# / %)	0
			RNA Reads (# / %)	0
			Ambiguous Reads (# / %)	0
C7	Molecular Barcode Statistics	Total Fragments	NA	15628104
		Fragments with Complete Adapter	NA	14856355
		Number of Reads After Trimming Adapters	NA	13498774
	Read Statistics	All Fragments	Total Fragments (# / %)	13,498,774 / 100.0
			Mapped (# / %)	13,498,351 / 100.0
			Pass Alignment Filter (%)	100
			On Target (%)	97.9
		Unique Fragments ( (indicates the de-duplicated reads, based on the molecular barcode)	Total Fragments (# / %)	1,489,927 / 11.0
			Mapped (# / %)	1,489,728 / 100.0
			Pass Alignment Filter (%)	100
			On Target (%)	85.4
	DNA/RNA Statistics	All Fragments	DNA Reads (# / %)	13,218,361 / 100.0
			RNA Reads (# / %)	0 / 0.0
			Ambiguous Reads (# / %)	0 / 0.0
		Molecular Bins	DNA Reads (# / %)	1,271,644 / 100.0
			RNA Reads (# / %)	0 / 0.0
			Ambiguous Reads (# / %)	0 / 0.0
		Average Molecular Bins per GSP2	DNA Reads (# / %)	1,700.06
			RNA Reads (# / %)	0
			Ambiguous Reads (# / %)	0
		Unique Start Sites	DNA Reads (# / %)	223,553 / 100.0
			RNA Reads (# / %)	0 / 0.0
			Ambiguous Reads (# / %)	0 / 0.0
		Average Unique Start Sites per GSP2	DNA Reads (# / %)	479.22
			RNA Reads (# / %)	0
			Ambiguous Reads (# / %)	0
		Average Unique Start Sites per GSP2 Control	DNA Reads (# / %)	0
			RNA Reads (# / %)	0
			Ambiguous Reads (# / %)	0
C26	Molecular Barcode Statistics	Total Fragments	NA	22839393
		Fragments with Complete Adapter	NA	21926716
		Number of Reads After Trimming Adapters	NA	19400422
	Read Statistics	All Fragments	Total Fragments (# / %)	19,400,422 / 100.0
			Mapped (# / %)	19,399,738 / 100.0
			Pass Alignment Filter (%)	100
			On Target (%)	98
		Unique Fragments ( (indicates the de-duplicated reads, based on the molecular barcode)	Total Fragments (# / %)	377,213 / 1.9
			Mapped (# / %)	376,977 / 99.9
			Pass Alignment Filter (%)	99.9
			On Target (%)	54.8
	DNA/RNA Statistics	All Fragments	DNA Reads (# / %)	19,004,799 / 100.0
			RNA Reads (# / %)	0 / 0.0
			Ambiguous Reads (# / %)	0 / 0.0
		Molecular Bins	DNA Reads (# / %)	206,625 / 100.0
			RNA Reads (# / %)	0 / 0.0
			Ambiguous Reads (# / %)	0 / 0.0
		Average Molecular Bins per GSP2	DNA Reads (# / %)	276.24
			RNA Reads (# / %)	0
			Ambiguous Reads (# / %)	0
		Unique Start Sites	DNA Reads (# / %)	98,451 / 100.0
			RNA Reads (# / %)	0 / 0.0
			Ambiguous Reads (# / %)	0 / 0.0
		Average Unique Start Sites per GSP2	DNA Reads (# / %)	183.87
			RNA Reads (# / %)	0
			Ambiguous Reads (# / %)	0
		Average Unique Start Sites per GSP2 Control	DNA Reads (# / %)	0
			RNA Reads (# / %)	0
			Ambiguous Reads (# / %)	0
C2	Molecular Barcode Statistics	Total Fragments	NA	15338728
		Fragments with Complete Adapter	NA	14675804
		Number of Reads After Trimming Adapters	NA	13211979
	Read Statistics	All Fragments	Total Fragments (# / %)	13,211,979 / 100.0
			Mapped (# / %)	13,210,774 / 100.0
			Pass Alignment Filter (%)	100
			On Target (%)	97.2
		Unique Fragments ( (indicates the de-duplicated reads, based on the molecular barcode)	Total Fragments (# / %)	4,256,907 / 32.2
			Mapped (# / %)	4,256,247 / 100.0
			Pass Alignment Filter (%)	100
			On Target (%)	92.6
	DNA/RNA Statistics	All Fragments	DNA Reads (# / %)	12,846,780 / 100.0
			RNA Reads (# / %)	0 / 0.0
			Ambiguous Reads (# / %)	0 / 0.0
		Molecular Bins	DNA Reads (# / %)	3,939,830 / 100.0
			RNA Reads (# / %)	0 / 0.0
			Ambiguous Reads (# / %)	0 / 0.0
		Average Molecular Bins per GSP2	DNA Reads (# / %)	5,267.15
			RNA Reads (# / %)	0
			Ambiguous Reads (# / %)	0
		Unique Start Sites	DNA Reads (# / %)	324,044 / 100.0
			RNA Reads (# / %)	0 / 0.0
			Ambiguous Reads (# / %)	0 / 0.0
		Average Unique Start Sites per GSP2	DNA Reads (# / %)	670.73
			RNA Reads (# / %)	0
			Ambiguous Reads (# / %)	0
		Average Unique Start Sites per GSP2 Control	DNA Reads (# / %)	0
			RNA Reads (# / %)	0
			Ambiguous Reads (# / %)	0
C53	Molecular Barcode Statistics	Total Fragments	NA	15071341
		Fragments with Complete Adapter	NA	14616430
		Number of Reads After Trimming Adapters	NA	13031965
	Read Statistics	All Fragments	Total Fragments (# / %)	13,031,965 / 100.0
			Mapped (# / %)	13,031,103 / 100.0
			Pass Alignment Filter (%)	100
			On Target (%)	97.9
		Unique Fragments ( (indicates the de-duplicated reads, based on the molecular barcode)	Total Fragments (# / %)	2,716,116 / 20.8
			Mapped (# / %)	2,715,748 / 100.0
			Pass Alignment Filter (%)	100
			On Target (%)	91.7
	DNA/RNA Statistics	All Fragments	DNA Reads (# / %)	12,760,408 / 100.0
			RNA Reads (# / %)	0 / 0.0
			Ambiguous Reads (# / %)	0 / 0.0
		Molecular Bins	DNA Reads (# / %)	2,490,100 / 100.0
			RNA Reads (# / %)	0 / 0.0
			Ambiguous Reads (# / %)	0 / 0.0
		Average Molecular Bins per GSP2	DNA Reads (# / %)	3,329.01
			RNA Reads (# / %)	0
			Ambiguous Reads (# / %)	0
		Unique Start Sites	DNA Reads (# / %)	259,258 / 100.0
			RNA Reads (# / %)	0 / 0.0
			Ambiguous Reads (# / %)	0 / 0.0
		Average Unique Start Sites per GSP2	DNA Reads (# / %)	563.77
			RNA Reads (# / %)	0
			Ambiguous Reads (# / %)	0
		Average Unique Start Sites per GSP2 Control	DNA Reads (# / %)	0
			RNA Reads (# / %)	0
			Ambiguous Reads (# / %)	0
C37	Molecular Barcode Statistics	Total Fragments	NA	13986474
		Fragments with Complete Adapter	NA	13620819
		Number of Reads After Trimming Adapters	NA	12189325
	Read Statistics	All Fragments	Total Fragments (# / %)	12,189,325 / 100.0
			Mapped (# / %)	12,188,828 / 100.0
			Pass Alignment Filter (%)	100
			On Target (%)	97.9
		Unique Fragments ( (indicates the de-duplicated reads, based on the molecular barcode)	Total Fragments (# / %)	2,133,695 / 17.5
			Mapped (# / %)	2,133,441 / 100.0
			Pass Alignment Filter (%)	100
			On Target (%)	90.3
	DNA/RNA Statistics	All Fragments	DNA Reads (# / %)	11,936,098 / 100.0
			RNA Reads (# / %)	0 / 0.0
			Ambiguous Reads (# / %)	0 / 0.0
		Molecular Bins	DNA Reads (# / %)	1,925,601 / 100.0
			RNA Reads (# / %)	0 / 0.0
			Ambiguous Reads (# / %)	0 / 0.0
		Average Molecular Bins per GSP2	DNA Reads (# / %)	2,574.33
			RNA Reads (# / %)	0
			Ambiguous Reads (# / %)	0
		Unique Start Sites	DNA Reads (# / %)	241,554 / 100.0
			RNA Reads (# / %)	0 / 0.0
			Ambiguous Reads (# / %)	0 / 0.0
		Average Unique Start Sites per GSP2	DNA Reads (# / %)	527.37
			RNA Reads (# / %)	0
			Ambiguous Reads (# / %)	0
		Average Unique Start Sites per GSP2 Control	DNA Reads (# / %)	0
			RNA Reads (# / %)	0
			Ambiguous Reads (# / %)	0
C96	Molecular Barcode Statistics	Total Fragments	NA	12261124
		Fragments with Complete Adapter	NA	11927930
		Number of Reads After Trimming Adapters	NA	10779042
	Read Statistics	All Fragments	Total Fragments (# / %)	10,779,042 / 100.0
			Mapped (# / %)	10,778,429 / 100.0
			Pass Alignment Filter (%)	100
			On Target (%)	97.8
		Unique Fragments ( (indicates the de-duplicated reads, based on the molecular barcode)	Total Fragments (# / %)	2,868,891 / 26.6
			Mapped (# / %)	2,868,584 / 100.0
			Pass Alignment Filter (%)	100
			On Target (%)	92.9
	DNA/RNA Statistics	All Fragments	DNA Reads (# / %)	10,543,715 / 100.0
			RNA Reads (# / %)	0 / 0.0
			Ambiguous Reads (# / %)	0 / 0.0
		Molecular Bins	DNA Reads (# / %)	2,666,017 / 100.0
			RNA Reads (# / %)	0 / 0.0
			Ambiguous Reads (# / %)	0 / 0.0
		Average Molecular Bins per GSP2	DNA Reads (# / %)	3,564.19
			RNA Reads (# / %)	0
			Ambiguous Reads (# / %)	0
		Unique Start Sites	DNA Reads (# / %)	265,040 / 100.0
			RNA Reads (# / %)	0 / 0.0
			Ambiguous Reads (# / %)	0 / 0.0
		Average Unique Start Sites per GSP2	DNA Reads (# / %)	575.01
			RNA Reads (# / %)	0
			Ambiguous Reads (# / %)	0
		Average Unique Start Sites per GSP2 Control	DNA Reads (# / %)	0
			RNA Reads (# / %)	0
			Ambiguous Reads (# / %)	0
C68	Molecular Barcode Statistics	Total Fragments		16048947
		Fragments with Complete Adapter		13435806
		Number of Reads After Trimming Adapters		11195818
	Read Statistics	All Fragments	Total Fragments (# / %)	11,195,818 / 100.0
			Mapped (# / %)	11,190,656 / 100.0
			Pass Alignment Filter (%)	100
			On Target (%)	96.8
		Unique Fragments ( (indicates the de-duplicated reads, based on the molecular barcode)	Total Fragments (# / %)	3,457,850 / 30.9
			Mapped (# / %)	3,454,486 / 99.9
			Pass Alignment Filter (%)	99.9
			On Target (%)	92.6
	DNA/RNA Statistics	All Fragments	DNA Reads (# / %)	10,835,147 / 100.0
			RNA Reads (# / %)	0 / 0.0
			Ambiguous Reads (# / %)	0 / 0.0
		Molecular Bins	DNA Reads (# / %)	3,199,378 / 100.0
			RNA Reads (# / %)	0 / 0.0
			Ambiguous Reads (# / %)	0 / 0.0
		Average Molecular Bins per GSP2	DNA Reads (# / %)	4,277.24
			RNA Reads (# / %)	0
			Ambiguous Reads (# / %)	0
		Unique Start Sites	DNA Reads (# / %)	414,844 / 100.0
			RNA Reads (# / %)	0 / 0.0
			Ambiguous Reads (# / %)	0 / 0.0
		Average Unique Start Sites per GSP2	DNA Reads (# / %)	763.72
			RNA Reads (# / %)	0
			Ambiguous Reads (# / %)	0
		Average Unique Start Sites per GSP2 Control	DNA Reads (# / %)	0
			RNA Reads (# / %)	0
			Ambiguous Reads (# / %)	0
C70	Molecular Barcode Statistics	Total Fragments		17057513
		Fragments with Complete Adapter		15677392
		Number of Reads After Trimming Adapters		13040700
	Read Statistics	All Fragments	Total Fragments (# / %)	13,040,700 / 100.0
			Mapped (# / %)	13,034,176 / 100.0
			Pass Alignment Filter (%)	100
			On Target (%)	96.8
		Unique Fragments ( (indicates the de-duplicated reads, based on the molecular barcode)	Total Fragments (# / %)	4,176,210 / 32.0
			Mapped (# / %)	4,172,040 / 99.9
			Pass Alignment Filter (%)	99.9
			On Target (%)	92.9
	DNA/RNA Statistics	All Fragments	DNA Reads (# / %)	12,616,941 / 100.0
			RNA Reads (# / %)	0 / 0.0
			Ambiguous Reads (# / %)	0 / 0.0
		Molecular Bins	DNA Reads (# / %)	3,873,655 / 100.0
			RNA Reads (# / %)	0 / 0.0
			Ambiguous Reads (# / %)	0 / 0.0
		Average Molecular Bins per GSP2	DNA Reads (# / %)	5,178.68
			RNA Reads (# / %)	0
			Ambiguous Reads (# / %)	0
		Unique Start Sites	DNA Reads (# / %)	495,142 / 100.0
			RNA Reads (# / %)	0 / 0.0
			Ambiguous Reads (# / %)	0 / 0.0
		Average Unique Start Sites per GSP2	DNA Reads (# / %)	885.80
			RNA Reads (# / %)	0
			Ambiguous Reads (# / %)	0
		Average Unique Start Sites per GSP2 Control	DNA Reads (# / %)	0
			RNA Reads (# / %)	0
			Ambiguous Reads (# / %)	0

## Sheet: Analysis_setting
Parameter	Setting value		Setting	Description
Barcode Length	8		Barcode Length	The number of nucleotides in molecular barcodes.
Deep Shallow Threshold	5		Deep Shallow Threshold	The depth at which a molecular bin will be considered a 'deep' bin. Deep bins are considered higher confident reads as they have been assembled from multiple PCR duplicates.
Min Basequal for Variant Call	20		Min Basequal for Variant Call	This setting specifies the minimum base call quality (Phred-scale) score of any AO (alternate observation/alternate allele) supporting an allele in order to qualify as a potential variant (SNV or InDel) call. Any supporting AO with base quality below this threshold will not be used by Analysis to support a variant call.
Min Phred Qual Score for Variant Call	1		Min Phred Qual Score for Variant Call	This setting specifies the minimum variant call score (as reported by Freebayes or Lofreq) required to report the variant in the SNP/InDel pipeline. Any potential variants with a quality score below this threshold will not be reported by Analysis.
Min Average Unique DNA and AMBIG Start Sites per GSP2	50		Min Average Unique DNA and AMBIG Start Sites per GSP2	Key sample QC metric for the SNP/InDel pipeline to identify the pass/fail criteria. Minimum required average number of unique starts sites (note, NOT unique fragments) found across all GSP2’s in the panel. The unique start sites are only those from reads that have been identified as DNA or ambiguous, and do not include RNA reads. The default threshold is 50. This value is based on Invitae's in-ho…
Min Depth for Variant Call	2		Min Depth for Variant Call	This setting specifies the minimum number of alternate observations (AO) supporting an allele in order to qualify as a potential variant (SNV or InDel) call. Any potential variants with AO below this threshold will not be reported by Analysis.
